# Supplementary material for: Total, Bioavailable, and Free 25-Hydroxyvitamin D Equally Associate with Adiposity Markers and Metabolic Traits in Mexican Adults
Source: Nutrients. 2021 Sep 23;13(10):3320. doi: 10.3390/nu13103320 (PMC8539380; doi:10.3390/nu13103320)
Supplement: Supplementary file 1 [file nutrients-13-03320-s001.zip]

Archive with 1 entries (1 files):
- nutrients-1330969-supplementary.pdf
